# Supplementary material for: Bioinformatics Analysis of Ferroptosis-Related Driver Genes in Stanford Type A Aortic Dissection
Source: Curr Issues Mol Biol. 2026 Apr 7;48(4):382. doi: 10.3390/cimb48040382 (PMC13114551; doi:10.3390/cimb48040382)
Supplement: Supplementary file 1 [file cimb-48-00382-s001.zip]

Archive with 8 entries (8 files):
- Supplementary Table S6.xlsx
- Supplementary Figure S1.tiff
- Supplementary Figure S2.tiff
- Supplementary Table S4.xlsx
- Supplementary Table S5.xlsx
- Supplementary Table S1.pdf
- Supplementary Table S2.pdf
- Supplementary Table S3.pdf
