# Supplementary material for: Bioinformatics Analysis of Ferroptosis-Related Driver Genes in Stanford Type A Aortic Dissection
Source: Curr Issues Mol Biol. 2026 Apr 7;48(4):382. doi: 10.3390/cimb48040382 (PMC13114551; doi:10.3390/cimb48040382)
Supplement: Supplementary file 1 [file cimb-48-00382-s001.zip › Supplementary Table S6.xlsx]

## Sheet: Supplementary Table 6
mirnaid	refseqid	genesymbol	duplex	start	end	bindingp	energy	seed	accessibility	au	phylopstem	phylopflank	me	number_of_pairings	binding_region_length	longest_consecutive_pairings	position	validated	TargetScan	miRDB
hsa-miR-138-5p	NM_001243084	HIF1A	AGCTGGTGTTGTGAATCAGGCCG#GCCTGGCTACAATACTGCA#.((.(((((((((..((((((..#)))))).))))))))))).	2781	2800	0.9230769230769231	-20.8	0	0.0495752	0.632	1.489784888888889	4.599576012500002	-8.41764	17	19	11	3UTR	MIRT006744	1	1
hsa-miR-18b-5p	NM_001530	HIF1A	TAAGGTGCATCTAGTGCAGTTAG#ATTGCAGTAGCATCATTTTAAAAAATGCACCTTT#.((((((((((((.((((((...#)))))).)))..............))))))))).	3009	3043	0.9230769230769231	-20.6	1	0.0473913	0.721	0	0	-4.65016	18	34	9	3UTR	MIRT191496	1	1
hsa-miR-199a-5p	NM_001243084	HIF1A	CCCAGTGTTCAGACTACCTGTTC#TTTGGACACTGGT#.((((((((((((..........#)))))))))))).	2717	2730	1	-17.7	1	0.0018591	0.676	4.2966074999999995	4.967494760375001	-5.61866	12	13	12	3UTR	MIRT006138	1	1
hsa-miR-185-5p	NM_005768	LPCAT3	TGGAGAGAAAGGCAGTTCCTGA#ATTGCCTTATCTCTCCC#.(((((((((((((((......#)))))))).))))))).	2042	2059	0.9230769230769231	-21.9	1	0.225023	0.515	3.60685	3.17493	-3.79332	15	17	8	3UTR	MIRT574645	1	1
hsa-miR-506-3p	NM_005768	LPCAT3	TAAGGCACCCTTCTGAGTAGA#CTACCACCACCCCCCCCATGGGGGGGTGGAGAGGGGTGCA#....((((((((((.......#.)))))))))).	2121	2161	0.9230769230769231	-19.5	0	1.260408e-10	0.353	0.9586644999999999	1.6617136424999999	-10.5151	10	12	10	3UTR	MIRT574647	1	1
hsa-miR-4644	NM_005768	LPCAT3	TGGAGAGAGAAAAGAGACAGAAG#TTGCCTTATCTCTCCCCAT#(((.((((((.(((.(.(((...#))))))).)))))).))).	2043	2062	0.9230769230769231	-15.7	0	0.240836	0.544	3.453110166666667	3.05851	-10.5298	16	19	7	3UTR	MIRT574643	1	1
