# Supplementary material for: Bioinformatics Analysis of Ferroptosis-Related Driver Genes in Stanford Type A Aortic Dissection
Source: Curr Issues Mol Biol. 2026 Apr 7;48(4):382. doi: 10.3390/cimb48040382 (PMC13114551; doi:10.3390/cimb48040382)
Supplement: Supplementary file 1 [file cimb-48-00382-s001.zip › Supplementary Table S4.xlsx]

## Sheet: Sheet 1
Sample	B lineage	Cytotoxic lymphocytes	Endothelial cells	Fibroblasts	Monocytic lineage	Myeloid dendritic cells	Neutrophils	NK cells	T cells
GSM4644214	19	28	357.483	10399.9	267.571	333.5	441.917	13	62.6
GSM4644215	29.5	58.6667	796.034	14243.6	236	153.5	703.083	5.33333	74.6
GSM4644216	0	26.3333	292.069	17665.4	168.429	236	433	9	29.8
GSM4644217	16	38.3333	1123.28	11734.8	341.857	236.5	866.417	58	43
GSM4644218	1	16	460.276	11253	115.429	165.5	462.75	7	35.3
GSM4644219	35	65.6667	681.172	4538.88	289	289.5	525.083	19.3333	68.8
GSM4644220	24	35.6667	457.621	7730.5	138.857	169.5	403.417	20	40.7
GSM4644221	8	14.6667	322.138	7179	118.429	58.5	254.083	6.66667	21
GSM4644222	25	68.6667	331.276	18362.5	251.429	298.5	380.833	0	37.1
GSM4644223	5.5	18.3333	485.621	28138.2	411.857	257.5	624.083	14.3333	64.6
GSM4644224	3.5	16.6667	98.8276	7917	50.8571	14	412.25	0	24.8
GSM4644225	6	17	129.345	3869.25	345.571	98.5	375.25	3.66667	31.9
GSM4644226	7.5	44	121.276	5581.12	248.571	53	737.167	7	24.4
GSM4644227	3.5	13.6667	176.414	4795.75	83.4286	39.5	1046.75	5	16.5
GSM4644228	12.5	29.3333	123.931	8156.25	155.429	43.5	355.333	5	30.9
GSM4644229	3.5	9.66667	53.4828	4055.62	137.571	27	260.833	0	12.4
GSM4644230	4.5	6.66667	130.69	4826.62	195.143	74	471.917	5	19.2
GSM4644231	6.5	30	146.552	7985.75	268.714	72	511.667	7.33333	35
GSM4644232	0.5	27	214.069	10748.8	323	63.5	805.25	13	46.9
GSM4644233	0.5	34	217.345	11650.9	161.714	61.5	732.083	0	33.7
