# Supplementary material for: Bioinformatics Analysis of Ferroptosis-Related Driver Genes in Stanford Type A Aortic Dissection
Source: Curr Issues Mol Biol. 2026 Apr 7;48(4):382. doi: 10.3390/cimb48040382 (PMC13114551; doi:10.3390/cimb48040382)
Supplement: Supplementary file 1 [file cimb-48-00382-s001.zip › Supplementary Table S5.xlsx]

## Sheet: Sheet 1
Sample	B lineage	Cytotoxic lymphocytes	Endothelial cells	Fibroblasts	Monocytic lineage	Myeloid dendritic cells	Neutrophils	T cells
GSM1259275	10.4063	30.7984	102.9	1397.66	113.637	15.1315	64.0585	17.3758
GSM1259276	24.783	74.1177	465.846	2378.93	581.051	30.0106	259.424	29.7684
GSM1259277	13.3579	98.3902	509.368	5195.22	586.464	21.5329	92.9974	30.7175
GSM1259278	14.0649	7.53064	67.2884	6270.28	478.302	6.72083	69.0473	24.483
GSM1259279	8.75531	37.8316	315.263	1416.68	175.466	21.4239	117.056	21.8653
GSM1259280	15.4424	124.858	200.649	1316.95	228.427	21.1591	79.7108	19.2189
GSM1259281	13.3368	35.8077	485.766	1217.03	368.098	36.2147	106.57	29.84
GSM1259282	12.9464	1.03212	38.5511	4750.31	379.802	6.43728	79.5799	28.0991
GSM1259283	7.53883	6.2611	61.5335	6114.65	656.983	7.81239	73.8981	20.9994
GSM1259284	22.7606	44.5097	580.695	1603.69	408.285	21.205	177.719	22.6219
GSM1259285	9.61913	72.6243	363.081	1428.16	393.435	28.9432	68.2056	27.987
GSM1259286	40.0093	121.323	390.156	1784.64	503.569	31.55	82.6237	26.968
